# Supplementary material for: Optimisation of Solid-Phase Extraction and LC-MS/MS Analysis of Six Breast Cancer Drugs in Patient Plasma Samples
Source: Pharmaceuticals (Basel). 2023 Oct 12;16(10):1445. doi: 10.3390/ph16101445 (PMC10610126; doi:10.3390/ph16101445)
Supplement: Supplementary file 1 [file pharmaceuticals-16-01445-s001.zip]

Archive with 1 entries (1 files):
- pharmaceuticals-2644921-supplementary.pdf
